# Supplementary material for: Power calculator for instrumental variable analysis in pharmacoepidemiology
Source: Int J Epidemiol. 2017 May 30;46(5):1627–32. doi: 10.1093/ije/dyx090 (PMC5837396; doi:10.1093/ije/dyx090)
Supplement: Supplementary Data [file dyx090_ije-2016-09-1128-file003.xlsx]

## Sheet: Sheet1
Sample Size	Frequency of Exposure	Frequency of Instrument	Beta 0	Beta 1	Effect of Confounding	Significance Level	P(X=1|Z=0)	P(X=1|Z=1)	Causal Effect	Number of Simulations	Power (Simulation)	Power (Formula)
10000	0.1	0.2	0.2	0.05	0	0.05	0.05	0.3	-0.15	10000	0.3271	0.323041
10000	0.1	0.2	0.2	0.05	0.1	0.05	0.05	0.3	-0.15	10000	0.3312	0.323041
10000	0.1	0.2	0.2	0.05	0.2	0.05	0.05	0.3	-0.15	10000	0.3202	0.323041
10000	0.1	0.2	0.2	0.05	0.3	0.05	0.05	0.3	-0.15	10000	0.3181	0.323041
10000	0.1	0.2	0.2	0.05	0.4	0.05	0.05	0.3	-0.15	10000	0.3234	0.323041
10000	0.1	0.2	0.2	0.05	0.5	0.05	0.05	0.3	-0.15	10000	0.3193	0.323041
10000	0.1	0.2	0.2	0.05	0.6	0.05	0.05	0.3	-0.15	10000	0.3142	0.323041
10000	0.1	0.2	0.2	0.05	0.7	0.05	0.05	0.3	-0.15	10000	0.3067	0.323041
10000	0.1	0.2	0.2	0.05	0.8	0.05	0.05	0.3	-0.15	10000	0.3095	0.323041
10000	0.1	0.2	0.2	0.05	0.9	0.05	0.05	0.3	-0.15	10000	0.3129	0.323041
10000	0.1	0.2	0.2	0.05	1	0.05	0.05	0.3	-0.15	10000	0.3108	0.323041
